# Supplementary material for: Pyrazole-Enriched Cationic Nanoparticles Induced Early- and Late-Stage Apoptosis in Neuroblastoma Cells at Sub-Micromolar Concentrations
Source: Pharmaceuticals (Basel). 2023 Mar 5;16(3):393. doi: 10.3390/ph16030393 (PMC10056113; doi:10.3390/ph16030393)
Supplement: Supplementary file 1 [file pharmaceuticals-16-00393-s001.zip]

Archive with 1 entries (1 files):
- pharmaceuticals-2254586-SM-R1.pdf
